# Supplementary material for: Vesicular Zinc Modulates Cell Proliferation and Survival in the Developing Hippocampus
Source: Cells. 2023 Mar 11;12(6):880. doi: 10.3390/cells12060880 (PMC10047515; doi:10.3390/cells12060880)
Supplement: Supplementary file 1 [file cells-12-00880-s001.zip]

Archive with 1 entries (1 files):
- cells-2280580-supplementary.pdf
